# Supplementary material for: An Exploration of Dynamic Changes in the Mulberry Growth Process Based on UPLC-Q-Orbitrap-MS, HS-SPME-GC-MS, and HS-GC-IMS
Source: Foods. 2023 Sep 6;12(18):3335. doi: 10.3390/foods12183335 (PMC10529768; doi:10.3390/foods12183335)
Supplement: Supplementary file 1 [file foods-12-03335-s001.zip]

Archive with 1 entries (1 files):
- foods-2530546-supplementary.pdf
